# Supplementary material for: Getting ahead of the ageing curve: learning from EU experiences for a healthier demographic transition
Source: Front Public Health. 2025 Oct 17;13:1678040. doi: 10.3389/fpubh.2025.1678040 (PMC12575190; doi:10.3389/fpubh.2025.1678040)
Supplement: Supplementary file 1 [file Data_Sheet_1.xlsx]

## Sheet: Sheet2
Year	Baseline	Risk scenario	Sum	Zero	One	Two	Three	Four
2030	24.6	0.3	24.9	59.97	63.0291	66.2117	69.5217	72.9627
2040	25.2	0.8	26	159.92	185.662	215.231	249.15	288.007
2050	25.5	1.4	26.9	279.86	358.901	459.14	585.965	746.061
2060	25.5	2	27.5	399.8	566.358	799.556	1124.98	1577.65
2070	25.6	2.7	28.3	539.73	844.575	1315.78	2041.04	3152.66

## Sheet: Sheet1
Total spending as % of GDP	2030	2040	2050	2060	2070
Baseline	24.6	25.2	25.5	25.5	25.6
Risk scenario (health care & long-term care)	0.3	0.8	1.4	2	2.7
Sum	24.9	26	26.9	27.5	28.3
Zero change	59.97	159.92	279.86	399.8	539.73
One percent	63.0291	185.662	358.901	566.358	844.575
Three percent	69.5217	249.15	585.965	1124.98	2041.04
